# Supplementary material for: Application of Novel Short Tandem Repeat Typing for Wickerhamomyces anomalus Reveals Simultaneous Outbreaks within a Single Hospital
Source: Microorganisms. 2023 Jun 8;11(6):1525. doi: 10.3390/microorganisms11061525 (PMC10303041; doi:10.3390/microorganisms11061525)
Supplement: Supplementary file 1 [file microorganisms-11-01525-s001.zip]

Archive with 3 entries (3 files):
- Figure S1.pptx
- Figure S2.pptx
- microorganisms-2407510-supplementary tables.pdf
